# Supplementary material for: A temperate Siphoviridae bacteriophage isolate from Siberian tiger enhances the virulence of methicillin-resistant Staphylococcus aureus through distinct mechanisms
Source: Virulence. 2022 Jan 6;13(1):137–48. doi: 10.1080/21505594.2021.2022276 (PMC8741283; doi:10.1080/21505594.2021.2022276)
Supplement: Supplemental Material [file KVIR_A_2022276_SM0619.zip]

Archive with 6 entries (5 files):
- supplementary/
- supplementary/Figure S1.eps
- supplementary/Figure S2.eps
- supplementary/Table S1.xlsx
- supplementary/Table S2.xlsx
- supplementary/Table S3-R03.xlsx
