# Supplementary material for: A temperate Siphoviridae bacteriophage isolate from Siberian tiger enhances the virulence of methicillin-resistant Staphylococcus aureus through distinct mechanisms
Source: Virulence. 2022 Jan 6;13(1):137–48. doi: 10.1080/21505594.2021.2022276 (PMC8741283; doi:10.1080/21505594.2021.2022276)
Supplement: Supplemental Material [file KVIR_A_2022276_SM0619.zip › supplementary/Table S1.xlsx]

## Sheet: Sheet1
Primers	Sequence (5'-3')	Target genes	Prediction
clpP1-F	GGCAGTGTATTTGAAGGGCAT	clpP1	Clp protease ClpP
clpP1-R	AGTGTCACCACTCATAGCGA
katA-F	AACCCAAACACGTTCACCAG	katA	Catalase KatA
katA-R	CGGGTCTTCCAGAAGCATTG
clpC-F	ACGTTGCGCTAATCCTTCAA	clpC	Endopeptidase Clp ATP-binding chain C
clpC-R	ATGGCCGCGACTTAGTAGAA
clpP2-F	CCCATTGATGCAGCCATACC	clpP2	ATP-dependent Clp protease proteolytic subunit
clpP2-R	ACAAGCGCAAGACTCAGAGA
cpsK-F	ctgcacggtatgattcagca	cpsK	ABC transporter, permease protein
cpsK-R	ttcttaactgcctcggtgac
esxA-F	TGACGGTTCAAATCATTCGCT	esxA	Type VII secretion system secreted protein EsxA
esxA-R	AGCACGCAATTGCTATCTGA
cap8B-F	TACGTCGTGATGCTTGTCCA	cap8B	Capsular polysaccharide synthesis enzyme
cap8B-R	ATCATACAGAGCGTCCCGAA
cap8G-F	AGCATCAATCATCGGTTCGT	cap8G	Capsular polysaccharide synthesis enzyme
cap8G-R	TTGAAGTTCCCTGGTGTCCT
cap8F-F	CACCTTGCAACTTACTCTCACC	cap8F	Capsular polysaccharide synthesis enzyme
cap8F-R	AGCAGACTTTGTCGTGCATT
cap8E-F	TACCGTTGAGCTTGGTGCTT	cap8E	Capsular polysaccharide synthesis enzyme
cap8E-R	TGATGGCTTCAAGAGGATCAGT
cap8D-F	ACTGGCCCACCTTCTTCAAT	cap8D	Capsular polysaccharide synthesis enzyme
cap8D-R	GCCGTTAATCCGCCTAATGT
cap8C-F	TGTTATGCGCATCTGAACCG	cap8C	Capsular polysaccharide synthesis enzyme
cap8C-R	TGCACATCCAGAGCGGAATA
cap8A-F	TAAGCGCGACAACTAATCCT	cap8A	Capsular polysaccharide synthesis enzyme
cap8A-R	TGCGAATAGCTTCGCTAAAGT
icaR-F	cagagaaggggtatgacggt	icaR	Ica operon transcriptional regulator IcaR
icaR-R	ccagaaaattcctcaggcgt
htpB-F	ACGTGCAGCAGTTGAAGAAG	htpB	Heat shock protein HtpB
htpB-R	GGCGAACTGGTGCAGTTAAT
brkB-F	ATAAGCCACCACTGGAGTTT	bkrB	Serum resistance protein
brkB-R	CTCAGGACTAGCAGCACAAA
