# Supplementary material for: A temperate Siphoviridae bacteriophage isolate from Siberian tiger enhances the virulence of methicillin-resistant Staphylococcus aureus through distinct mechanisms
Source: Virulence. 2022 Jan 6;13(1):137–48. doi: 10.1080/21505594.2021.2022276 (PMC8741283; doi:10.1080/21505594.2021.2022276)
Supplement: Supplemental Material [file KVIR_A_2022276_SM0619.zip › supplementary/Table S2.xlsx]

## Sheet: DEGs
gene_start	gene_end	gene_id	SA14+_1	SA14+_2	SA14+_3	SA14_1	SA14_2	SA14_3	SA14+	SA14	log2FoldChange	pvalue	padj	gene_chr	gene_strand	gene_length	gene_biotype	gene_description	Conditions
1568604	1571726	assembly_01499	5317.13	4656.82	5015.34	0	1.08316	0	4996.43	0.361055	13.73	4.66502e-31	6.29311e-28	NC_999999999.1	-	3123	protein_coding	sp|O05052|T1RH_HAEIN Putative type I restriction enzyme	Upregulated
2844980	2845270	assembly_02777	2226.79	2733.05	2391.01	0	0	0	2450.28	0	13.6639	1.0641e-30	9.11177e-28	NC_999999999.1	-	291	protein_coding	hypothetical protein	Upregulated
24159	24686	assembly_00026	2464.74	2160.86	2577.27	0	0	0	2400.96	0	13.6344	1.35089e-30	9.11177e-28	NC_999999999.1	+	528	protein_coding	Similarity	Upregulated
24676	25074	assembly_00027	2357.66	2084.32	2342.98	0	0	0	2261.65	0	13.5482	2.9281e-30	1.58e-27	NC_999999999.1	+	399	protein_coding	hypothetical protein	Upregulated
2841263	2841877	assembly_02769	1439.58	1140.64	1406.77	0	0	0	1328.99	0	12.7811	5.23425e-27	2.35367e-24	NC_999999999.1	+	615	protein_coding	FIG081523: hypothetical protein within a prophage	Upregulated
1571710	1572873	assembly_01500	1208.57	1047.3	1116.59	0	0	0	1124.15	0	12.5396	4.01277e-26	1.54664e-23	NC_999999999.1	-	1164	protein_coding	Type I restriction-modification system, specificity subunit S	Upregulated
1572863	1574377	assembly_01501	1091.58	925.017	975.423	0	0	0	997.341	0	12.3669	1.97622e-25	6.66481e-23	NC_999999999.1	-	1515	protein_coding	Type I restriction-modification system, DNA-methyltransferase subunit M (EC 2.1.1.72)	Upregulated
23958	24137	assembly_00025	764.405	826.075	915.623	0	0	0	835.368	0	12.1114	1.94582e-24	5.63394e-22	NC_999999999.1	+	180	protein_coding	hypothetical protein	Upregulated
1565635	1566564	assembly_01494	815.96	847.544	805.827	0	0	0	823.11	0	12.0901	2.08819e-24	5.63394e-22	NC_999999999.1	+	930	protein_coding	2-dehydropantoate 2-reductase (EC 1.1.1.169)	Upregulated
2842250	2842834	assembly_02771	615.688	481.644	553.883	0	0	0	550.405	0	11.5092	3.78947e-22	9.29454e-20	NC_999999999.1	-	585	protein_coding	Phage protein	Upregulated
2845524	2845904	assembly_02779	475.894	471.376	505.847	0	0	0	484.373	0	11.325	1.48733e-21	3.34401e-19	NC_999999999.1	-	381	protein_coding	FIG01108733: hypothetical protein	Upregulated
3374	4537	assembly_00004	500.68	378.034	415.658	0	0	0	431.457	0	11.1578	7.41756e-21	1.51746e-18	NC_999999999.1	+	1164	protein_coding	Phage major capsid protein	Upregulated
1550040	1550645	assembly_01478	400.544	402.303	469.575	0	0	0	424.141	0	11.1334	7.87415e-21	1.51746e-18	NC_999999999.1	-	606	protein_coding	Predicted regulator for deoxynucleoside utilization, GntR family	Upregulated
7867	14067	assembly_00013	354.938	352.832	365.661	0	0	0	357.81	0	10.8881	5.25057e-20	9.44403e-18	NC_999999999.1	+	6201	protein_coding	Phage tail tape measure	Upregulated
2839932	2841137	assembly_02768	276.613	273.491	246.061	0	0	0	265.389	0	10.4572	1.65752e-18	2.79499e-16	NC_999999999.1	-	1206	protein_coding	Phage integrase	Upregulated
2841874	2841999	assembly_02770	254.802	237.088	257.825	0	0	0	249.905	0	10.3702	3.19049e-18	4.9663e-16	NC_999999999.1	-	126	protein_coding	FIG081523: hypothetical protein within a prophage	Upregulated
23315	23429	assembly_00024	243.896	239.888	263.707	0	0	0	249.164	0	10.366	3.31332e-18	4.9663e-16	NC_999999999.1	+	115	protein_coding	hypothetical protein	Upregulated
1574899	1576167	assembly_01503	219.11	223.087	248.022	0	0	0	230.073	0	10.251	8.17359e-18	1.16065e-15	NC_999999999.1	-	1269	protein_coding	MULTISPECIES: adenylate/guanylate cyclase domain-containing protein	Upregulated
6790	7245	assembly_00010	215.144	171.749	200.967	0	0	0	195.953	0	10.019	5.12234e-17	6.91004e-15	NC_999999999.1	+	456	protein_coding	MULTISPECIES: Ig domain-containing protein	Upregulated
6057	6698	assembly_00009	182.426	159.614	190.183	0	0	0	177.408	0	9.87563	1.43294e-16	1.84099e-14	NC_999999999.1	+	642	protein_coding	MULTISPECIES: tail protein	Upregulated
1367	2605	assembly_00002	175.486	160.548	180.38	0	0	0	172.138	0	9.83225	1.90386e-16	2.33482e-14	NC_999999999.1	+	1239	protein_coding	MULTISPECIES: phage portal protein	Upregulated
1556392	1557141	assembly_01485	210.187	142.813	172.537	0	0	0	175.179	0	9.85706	2.06852e-16	2.42646e-14	NC_999999999.1	-	750	protein_coding	adenylate cyclase	Upregulated
1532985	1534208	assembly_01459	151.691	177.349	160.773	0	0	0	163.271	0	9.75668	3.4011e-16	3.8234e-14	NC_999999999.1	-	1224	protein_coding	hypothetical protein	Upregulated
2589	3362	assembly_00003	136.82	128.812	161.754	0	0	0	142.462	0	9.5592	1.52845e-15	1.64083e-13	NC_999999999.1	+	774	protein_coding	MULTISPECIES: Clp protease ClpP	Upregulated
1557906	1558895	assembly_01487	156.648	136.279	131.363	0	0	0	141.43	0	9.54881	1.58123e-15	1.64083e-13	NC_999999999.1	+	990	protein_coding	hypothetical protein	Upregulated
2846185	2846550	assembly_02781	151.691	145.613	119.6	0	0	0	138.968	0	9.52384	1.99387e-15	1.99239e-13	NC_999999999.1	-	366	protein_coding	hypothetical protein	Upregulated
1410074	1410760	assembly_01344	211.178	286.559	194.104	72.118	72.572	67.8222	230.614	70.8374	1.70449	3.01044e-15	2.90077e-13	NC_999999999.1	-	687	protein_coding	capsular polysaccharide synthesis enzyme Cap8B	Upregulated
1145173	1145275	assembly_01104	252.819	291.226	218.612	70.0574	81.2373	99.7955	254.219	83.6968	1.60109	6.63018e-15	6.0919e-13	NC_999999999.1	-	103	protein_coding	RNA	Upregulated
1535475	1536239	assembly_01461	127.897	120.411	118.619	0	0	0	122.309	0	9.33939	6.7738e-15	6.0919e-13	NC_999999999.1	-	765	protein_coding	hypothetical protein	Upregulated
1563466	1565094	assembly_01493	129.879	113.877	116.659	0	0	0	120.138	0	9.31336	8.34939e-15	7.26666e-13	NC_999999999.1	+	1629	protein_coding	MULTISPECIES: 2-dehydropantoate 2-reductase	Upregulated
1536356	1537783	assembly_01462	122.939	93.3418	119.6	0	0	0	111.96	0	9.21117	1.93415e-14	1.63073e-12	NC_999999999.1	+	1428	protein_coding	hypothetical protein	Upregulated
1534370	1535485	assembly_01460	134.837	108.276	93.1308	0	0	0	112.081	0	9.21321	2.06946e-14	1.69194e-12	NC_999999999.1	-	1116	protein_coding	ATP-dependent Clp protease ATP-binding subunit	Upregulated
1574417	1574893	assembly_01502	91.213	98.0089	129.403	0	0	0	106.208	0	9.1357	3.56521e-14	2.8291e-12	NC_999999999.1	-	477	protein_coding	hypothetical protein	Upregulated
5225	5626	assembly_00007	104.102	91.475	103.914	0	0	0	99.8304	0	9.04609	5.50788e-14	4.24579e-12	NC_999999999.1	+	402	protein_coding	hypothetical protein	Upregulated
1410776	1411444	assembly_01345	225.058	411.637	258.806	83.4508	88.8195	88.1689	298.5	86.8131	1.78268	8.26448e-14	6.19377e-12	NC_999999999.1	-	669	protein_coding	(cap8A) capsular polysaccharide synthesis enzyme	Upregulated
1	1362	assembly_00001	66.4269	81.2074	88.2292	0	0	0	78.6212	0	8.7023	6.39972e-13	4.66661e-11	NC_999999999.1	+	1362	protein_coding	terminase large subunit	Upregulated
4606	4884	assembly_00005	87.2473	71.8732	73.5243	0	0	0	77.5483	0	8.68165	6.98393e-13	4.95859e-11	NC_999999999.1	+	279	protein_coding	MULTISPECIES: phage gp6-like head-tail connector protein	Upregulated
4896	5228	assembly_00006	78.3242	66.2727	86.2686	0	0	0	76.9552	0	8.67039	7.79921e-13	5.39546e-11	NC_999999999.1	+	333	protein_coding	MULTISPECIES: hypothetical protein	Upregulated
21610	23055	assembly_00023	106.085	56.9385	73.5243	0	0	0	78.8492	0	8.70484	9.56866e-13	6.45406e-11	NC_999999999.1	+	1446	protein_coding	CHAP domain-containing protein	Upregulated
996170	996640	assembly_00952	1429.67	1738.02	1662.63	890.142	733.302	837.12	1610.11	820.188	0.972952	1.18153e-12	7.65883e-11	NC_999999999.1	-	471	protein_coding	MULTISPECIES: CtsR family transcriptional regulator	Upregulated
1532145	1532444	assembly_01458	72.3756	57.8719	97.0521	0	0	0	75.7665	0	8.6477	1.19226e-12	7.65883e-11	NC_999999999.1	-	300	protein_coding	GNAT family N-acetyltransferase	Upregulated
1548743	1549126	assembly_01475	84.2729	58.8053	72.544	0	0	0	71.8741	0	8.5715	1.64067e-12	1.02942e-10	NC_999999999.1	-	384	protein_coding	DDE-type integrase/transposase/recombinase	Upregulated
930433	931833	assembly_00899	696.987	794.339	823.473	416.224	387.773	404.027	771.599	402.674	0.938174	2.35985e-12	1.44702e-10	NC_999999999.1	-	1401	protein_coding	GNAT family N-acetyltransferase	Upregulated
720747	721760	assembly_00691	4442.67	5010.59	5716.27	2861.02	2616.93	2558.84	5056.51	2678.93	0.916515	2.72108e-12	1.63144e-10	NC_999999999.1	-	1014	protein_coding	sugar-binding transcriptional regulator	Upregulated
5627	6022	assembly_00008	57.5039	48.5377	74.5047	0	0	0	60.1821	0	8.31555	9.58121e-12	5.50002e-10	NC_999999999.1	+	396	protein_coding	DUF3168 domain-containing protein	Upregulated
2844042	2844818	assembly_02775	46.598	49.4712	59.7998	0	0	0	51.9563	0	8.10423	3.27039e-11	1.8346e-09	NC_999999999.1	+	777	protein_coding	Rha family transcriptional regulator	Upregulated
1405324	1406433	assembly_01340	94.1874	126.945	79.4063	19.5749	32.4949	19.3778	100.18	23.8159	2.08083	3.33193e-11	1.8346e-09	NC_999999999.1	-	1110	protein_coding	(cap8F) capsular polysaccharide synthesis enzyme Cap8F	Upregulated
1407464	1409287	assembly_01342	276.613	299.627	225.475	110.237	123.481	81.3867	267.238	105.035	1.35078	4.97947e-11	2.67015e-09	NC_999999999.1	-	1824	protein_coding	(cap8D) capsular polysaccharide synthesis enzyme Cap8D	Upregulated
1549433	1549873	assembly_01477	46.598	46.6709	54.8982	0	0	0	49.389	0	8.03103	5.04736e-11	2.67015e-09	NC_999999999.1	-	441	protein_coding	hypothetical protein	Upregulated
1409307	1410071	assembly_01343	213.161	298.694	181.36	78.2995	95.3185	68.7911	231.072	80.803	1.51926	8.59612e-11	4.46007e-09	NC_999999999.1	-	765	protein_coding	(cap8C) capsular polysaccharide synthesis enzyme Cap8C	Upregulated
926392	926559	assembly_00894	31942.4	25081.9	38175.8	16094.7	14914.1	10808.9	31733.4	13939.2	1.18687	1.58647e-10	8.07604e-09	NC_999999999.1	+	168	protein_coding	protein VraX	Upregulated
2750488	2751465	assembly_02673	4756.96	4530.81	5255.52	2897.08	2074.26	2710.95	4847.76	2560.76	0.920567	5.68361e-10	2.78807e-08	NC_999999999.1	+	978	protein_coding	heat-inducible transcription repressor HrcA	Upregulated
1144364	1144942	assembly_01103	1547.65	1575.61	1416.57	767.541	917.44	925.289	1513.28	870.09	0.798436	6.82958e-10	3.29039e-08	NC_999999999.1	-	579	protein_coding	xanthine phosphoribosyltransferase	Upregulated
218354	219871	assembly_00186	10881.1	13389.9	10901.2	6877.99	6718.87	7137.8	11724.1	6911.56	0.762397	8.5431e-10	4.04373e-08	NC_999999999.1	-	1518	protein_coding	(katA) catalase [KatA (VF0454)]	Upregulated
2751497	2752123	assembly_02674	4620.14	5266.34	5081.02	3092.83	2299.56	2870.82	4989.17	2754.4	0.856945	9.50444e-10	4.4212e-08	NC_999999999.1	+	627	protein_coding	nucleotide exchange factor GrpE	Upregulated
2851556	2852797	assembly_02794	42.6322	27.0691	39.213	0	0	0	36.3048	0	7.58573	9.95624e-10	4.55287e-08	NC_999999999.1	+	1242	protein_coding	AAA family ATPase	Upregulated
1546400	1547419	assembly_01472	35.6921	25.2023	48.0359	0	0	0	36.3101	0	7.58602	1.18135e-09	5.31213e-08	NC_999999999.1	+	1020	protein_coding	L-lactate permease	Upregulated
2682657	2683130	assembly_02599	584.953	510.58	624.467	338.954	285.955	288.729	573.333	304.546	0.912424	1.34921e-09	5.9675e-08	NC_999999999.1	+	474	protein_coding	DUF4930 family protein	Upregulated
995585	996151	assembly_00951	1959.1	2193.53	2228.28	1289.88	893.611	1161.7	2126.97	1115.06	0.93138	1.41614e-09	6.16247e-08	NC_999999999.1	-	567	protein_coding	excinuclease ABC subunit B	Upregulated
2339654	2339938	assembly_02249	1395.96	1531.74	1632.24	854.083	826.455	984.391	1519.98	888.309	0.774505	3.11446e-09	1.33378e-07	NC_999999999.1	+	285	protein_coding	co-chaperone GroES	Upregulated
14067	14891	assembly_00014	28.7519	28.0025	34.3114	0	0	0	30.3553	0	7.32865	4.07878e-09	1.71946e-07	NC_999999999.1	+	825	protein_coding	phage tail family protein	Upregulated
1549110	1549331	assembly_01476	24.7862	39.2036	28.4294	0	0	0	30.8064	0	7.35192	4.14932e-09	1.72229e-07	NC_999999999.1	-	222	protein_coding	IS3 family transposase	Upregulated
2858218	2858655	assembly_02814	29.7434	24.2689	33.331	0	0	0	29.1144	0	7.26786	6.13508e-09	2.50794e-07	NC_999999999.1	+	438	protein_coding	transcriptional regulator	Upregulated
21192	21629	assembly_00022	31.7263	24.2689	27.4491	0	0	0	27.8147	0	7.20202	8.87144e-09	3.51987e-07	NC_999999999.1	+	438	protein_coding	phage holin	Upregulated
994588	995598	assembly_00950	2926.75	3197.89	3315.46	2119.24	1580.34	1704.28	3146.7	1801.28	0.804772	1.22065e-08	4.77292e-07	NC_999999999.1	-	1011	protein_coding	protein arginine kinase	Upregulated
2843326	2843640	assembly_02773	25.7776	30.8028	23.5278	0	0	0	26.7027	0	7.14494	1.25247e-08	4.82739e-07	NC_999999999.1	-	315	protein_coding	CI-like repressor, phage associated	Upregulated
1559367	1561160	assembly_01489	28.7519	22.402	28.4294	0	0	0	26.5278	0	7.13359	1.33604e-08	5.00645e-07	NC_999999999.1	+	1794	protein_coding	DUF927 domain-containing protein	Upregulated
2705913	2706686	assembly_02623	435.245	433.106	510.749	209.142	238.296	278.071	459.7	241.836	0.925549	1.36242e-08	5.03537e-07	NC_999999999.1	+	774	protein_coding	tRNA threonylcarbamoyladenosine dehydratase	Upregulated
2843792	2844028	assembly_02774	29.7434	19.6018	27.4491	0	0	0	25.5981	0	7.08164	1.97251e-08	7.19168e-07	NC_999999999.1	+	237	protein_coding	helix-turn-helix transcriptional regulator	Upregulated
1247821	1248114	assembly_01207	1720.16	1607.35	1529.31	1067.35	1001.93	865.218	1618.94	978.164	0.727207	2.12689e-08	7.55047e-07	NC_999999999.1	-	294	protein_coding	(esxA) type VII secretion system secreted protein EsxA	Upregulated
1562095	1563444	assembly_01492	20.8204	28.0025	23.5278	0	0	0	24.1169	0	6.99817	2.99569e-08	1.0362e-06	NC_999999999.1	+	1350	protein_coding	recombinase family protein	Upregulated
1537909	1539699	assembly_01463	25.7776	18.6684	23.5278	0	0	0	22.6579	0	6.90592	5.16265e-08	1.7411e-06	NC_999999999.1	+	1791	protein_coding	DUF927 domain-containing protein	Upregulated
2845340	2845537	assembly_02778	40.6493	18.6684	14.7049	0	0	0	24.6742	0	7.02844	5.44709e-08	1.81435e-06	NC_999999999.1	+	198	protein_coding	hypothetical protein	Upregulated
2845971	2846216	assembly_02780	24.7862	17.7349	23.5278	0	0	0	22.0163	0	6.86439	6.63126e-08	2.1299e-06	NC_999999999.1	+	246	protein_coding	DUF2829 domain-containing protein	Upregulated
2859255	2859560	assembly_02816	23.7947	13.0679	28.4294	0	0	0	21.764	0	6.84694	1.00992e-07	3.1319e-06	NC_999999999.1	+	306	protein_coding	terminase	Upregulated
2842852	2843313	assembly_02772	17.846	26.1357	15.6852	0	0	0	19.889	0	6.72083	1.68477e-07	5.16535e-06	NC_999999999.1	-	462	protein_coding	hypothetical protein	Upregulated
2857819	2858205	assembly_02813	20.8204	28.936	10.7836	0	0	0	20.18	0	6.74194	2.19722e-07	6.58678e-06	NC_999999999.1	+	387	protein_coding	helicase	Upregulated
1406446	1407474	assembly_01341	119.965	91.475	59.7998	17.5144	36.8276	8.72	90.4133	21.0207	2.1171	2.24449e-07	6.65454e-06	NC_999999999.1	-	1029	protein_coding	(cap8E) capsular polysaccharide synthesis enzyme Cap8E	Upregulated
1557144	1557710	assembly_01486	12.8888	28.936	16.6655	0	0	0	19.4968	0	6.69301	2.54865e-07	7.47418e-06	NC_999999999.1	-	567	protein_coding	hypothetical protein	Upregulated
2752192	2754024	assembly_02675	17633.9	17178.6	19491.8	12927.7	10721.2	11903.8	18101.4	11850.9	0.611085	3.97266e-07	1.1525e-05	NC_999999999.1	+	1833	protein_coding	molecular chaperone DnaK	Upregulated
2340014	2341630	assembly_02250	7990.06	7541.08	8960.17	5813.74	5072.46	5166.11	8163.77	5350.77	0.609465	5.29477e-07	1.50371e-05	NC_999999999.1	+	1617	protein_coding	heat shock protein HtpB	Upregulated
218114	218263	assembly_00185	1741.97	2121.66	1755.76	1049.83	1162.24	1274.09	1873.13	1162.05	0.688733	5.7514e-07	1.61638e-05	NC_999999999.1	-	150	protein_coding	50S ribosomal protein L33	Upregulated
1555242	1555631	assembly_01484	11.8974	18.6684	19.6065	0	0	0	16.7241	0	6.46998	6.60165e-07	1.83621e-05	NC_999999999.1	-	390	protein_coding	hypothetical protein, partial	Upregulated
1404196	1405320	assembly_01339	72.3756	103.609	100.973	30.9077	33.5781	42.6311	92.3195	35.7056	1.36821	7.2593e-07	1.99853e-05	NC_999999999.1	-	1125	protein_coding	(cap8G) capsular polysaccharide synthesis enzyme Cap8G	Upregulated
2857308	2857508	assembly_02812	17.846	16.8015	12.7442	0	0	0	15.7973	0	6.38692	9.47144e-07	2.58121e-05	NC_999999999.1	+	201	protein_coding	DUF1514 domain-containing protein	Upregulated
2409414	2410775	assembly_02313	245.879	253.89	267.629	156.599	142.978	143.396	255.799	147.657	0.79279	1.12838e-06	3.04438e-05	NC_999999999.1	+	1362	protein_coding	23S rRNA (uracil(1939)-C(5))-methyltransferase RlmD	Upregulated
7303	7653	assembly_00011	8.92302	20.5352	18.6262	0	0	0	16.0281	0	6.40959	1.16013e-06	3.06865e-05	NC_999999999.1	+	351	protein_coding	hypothetical protein	Upregulated
2856099	2856593	assembly_02807	19.8289	14.0013	11.7639	0	0	0	15.198	0	6.33012	1.40308e-06	3.67525e-05	NC_999999999.1	+	495	protein_coding	dUTPase	Upregulated
1594374	1594472	assembly_01519	130.871	200.685	134.304	54.6036	46.5761	87.2	155.287	62.7932	1.30236	1.88863e-06	4.89955e-05	NC_999999999.1	-	99	protein_coding	RNA	Upregulated
850349	850846	assembly_00812	2147.47	1836.03	2398.85	1437.21	1258.64	1358.38	2127.45	1351.41	0.654451	1.91146e-06	4.91155e-05	NC_999999999.1	-	498	protein_coding	hypothetical protein	Upregulated
517825	518307	assembly_00485	62.4611	82.1408	63.7211	25.7564	29.2454	23.2533	69.441	26.0851	1.41699	2.16984e-06	5.47125e-05	NC_999999999.1	-	483	protein_coding	5-(carboxyamino)imidazole ribonucleotide mutase	Upregulated
1802349	1802540	assembly_01710	588.919	350.965	599.959	274.048	274.041	163.742	513.281	237.277	1.11408	3.78846e-06	9.37615e-05	NC_999999999.1	-	192	protein_coding	hypothetical protein	Upregulated
613446	616055	assembly_00581	17227.4	18235.3	20214.3	13828.1	11652.7	10571.5	18559	12017.4	0.627004	4.06555e-06	9.88185e-05	NC_999999999.1	-	2610	protein_coding	(clpC) endopeptidase Clp ATP-binding chain C	Upregulated
490422	490973	assembly_00456	501.672	628.19	596.037	311.137	239.379	393.369	575.3	314.629	0.86925	4.43774e-06	0.000106902	NC_999999999.1	+	552	protein_coding	peptide deformylase	Upregulated
1402453	1403562	assembly_01337	62.4611	77.4737	73.5243	33.9985	20.5801	28.0978	71.1531	27.5588	1.36586	4.55974e-06	0.000108869	NC_999999999.1	-	1110	protein_coding	glycosyltransferase	Upregulated
2848170	2848793	assembly_02788	21.8118	7.46734	10.7836	0	0	0	13.3542	0	6.14156	5.76442e-06	0.000135238	NC_999999999.1	+	624	protein_coding	hypothetical protein	Upregulated
406131	406571	assembly_00371	337.092	414.438	371.543	247.262	198.219	231.564	374.357	225.682	0.729714	6.85503e-06	0.000159439	NC_999999999.1	+	441	protein_coding	N-acetyltransferase	Upregulated
1547492	1547992	assembly_01473	8.92302	11.201	15.6852	0	0	0	11.9364	0	5.98241	8.60493e-06	0.000198428	NC_999999999.1	+	501	protein_coding	L-lactate permease	Upregulated
2846605	2846820	assembly_02782	15.8631	7.46734	11.7639	0	0	0	11.6981	0	5.95095	1.10339e-05	0.000252283	NC_999999999.1	+	216	protein_coding	hypothetical protein	Upregulated
66846	67409	assembly_00069	1527.82	1751.09	1873.4	1177.58	1092.91	1226.61	1717.44	1165.7	0.558885	1.33872e-05	0.000303519	NC_999999999.1	+	564	protein_coding	asparagine--tRNA ligase	Upregulated
1333392	1333970	assembly_01280	144.751	152.147	161.754	78.2995	88.8195	87.2	152.884	84.773	0.850931	1.35485e-05	0.000304616	NC_999999999.1	-	579	protein_coding	M23 family metallopeptidase	Upregulated
2850448	2851203	assembly_02792	12.8888	8.40076	11.7639	0	0	0	11.0178	0	5.86532	1.45375e-05	0.00032415	NC_999999999.1	+	756	protein_coding	DnaD domain protein	Upregulated
2411722	2412792	assembly_02315	125.914	165.215	168.616	82.4205	67.1562	89.1378	153.248	79.5715	0.943609	1.47592e-05	0.000326397	NC_999999999.1	+	1071	protein_coding	DNA polymerase IV	Upregulated
14900	16483	assembly_00015	14.8717	9.33418	8.82292	0	0	0	11.0096	0	5.86452	1.55554e-05	0.000341206	NC_999999999.1	+	1584	protein_coding	peptidase	Upregulated
66452	66853	assembly_00068	530.424	529.248	644.073	286.411	295.704	416.622	567.915	332.912	0.769141	1.75096e-05	0.000374928	NC_999999999.1	+	402	protein_coding	DUF1798 family protein	Upregulated
1951035	1951139	assembly_01849	189.366	153.081	241.16	107.147	88.8195	109.484	194.536	101.817	0.931837	1.86123e-05	0.000395402	NC_999999999.1	-	105	protein_coding	hypothetical protein	Upregulated
2849229	2849780	assembly_02790	8.92302	14.0013	8.82292	0	0	0	10.5824	0	5.81073	1.99257e-05	0.000419997	NC_999999999.1	+	552	protein_coding	HNH endonuclease	Upregulated
2853243	2853650	assembly_02797	6.94012	13.0679	11.7639	0	0	0	10.5906	0	5.81157	2.07797e-05	0.000434602	NC_999999999.1	+	408	protein_coding	RusA family crossover junction endodeoxyribonuclease	Upregulated
1561623	1561901	assembly_01491	7.93157	11.201	10.7836	0	0	0	9.97205	0	5.724	2.84237e-05	0.000585399	NC_999999999.1	+	279	protein_coding	hypothetical protein	Upregulated
2844847	2844990	assembly_02776	12.8888	10.2676	6.86227	0	0	0	10.0062	0	5.72773	3.06164e-05	0.00062578	NC_999999999.1	+	144	protein_coding	hypothetical protein	Upregulated
2420084	2420470	assembly_02323	242.904	154.014	175.478	115.389	94.2353	94.9511	190.799	101.525	0.909321	3.96314e-05	0.000797952	NC_999999999.1	+	387	protein_coding	hypothetical protein	Upregulated
725002	725589	assembly_00695	5752.37	6051.35	6375.05	4240.54	4304.5	4744.65	6059.59	4429.89	0.451881	4.45527e-05	0.000883847	NC_999999999.1	-	588	protein_coding	(clpP) ATP-dependent Clp protease proteolytic subunit	Upregulated
606605	607546	assembly_00573	1115.38	956.754	1186.19	814.933	702.974	635.591	1086.11	717.833	0.59753	5.02866e-05	0.000983139	NC_999999999.1	-	942	protein_coding	ketoacyl-ACP synthase III	Upregulated
1403567	1404193	assembly_01338	46.598	44.8041	33.331	10.3026	12.998	18.4089	41.5777	13.9031	1.57468	5.72348e-05	0.001103	NC_999999999.1	-	627	protein_coding	O-acetyltransferase	Upregulated
2849781	2850455	assembly_02791	8.92302	8.40076	8.82292	0	0	0	8.71557	0	5.52848	6.82688e-05	0.00130009	NC_999999999.1	+	675	protein_coding	phi PV83 orf 19-like protein	Upregulated
278864	279079	assembly_00256	154.666	303.361	190.183	56.6641	97.4848	128.862	216.07	94.337	1.19484	6.8426e-05	0.00130009	NC_999999999.1	+	216	protein_coding	hypothetical protein	Upregulated
1143096	1144364	assembly_01102	4642.94	5050.73	4241.86	2910.47	3466.13	3428.9	4645.18	3268.5	0.507144	7.05699e-05	0.00132626	NC_999999999.1	-	1269	protein_coding	purine permease	Upregulated
213465	213704	assembly_00179	133.845	181.083	175.478	76.239	86.6532	106.578	163.469	89.8233	0.862559	7.07864e-05	0.00132626	NC_999999999.1	-	240	protein_coding	DUF896 domain-containing protein	Upregulated
2848793	2849218	assembly_02789	6.94012	11.201	7.8426	0	0	0	8.66125	0	5.52163	7.71154e-05	0.00142505	NC_999999999.1	+	426	protein_coding	single-stranded DNA-binding protein	Upregulated
2615597	2616286	assembly_02539	3593.99	3944.62	3189	2619.94	2647.25	2350.52	3575.87	2539.24	0.494065	9.4995e-05	0.00170864	NC_999999999.1	+	690	protein_coding	metal-dependent hydrolase	Upregulated
2855026	2855397	assembly_02803	11.8974	7.46734	5.88195	0	0	0	8.41555	0	5.47703	0.000102389	0.00182403	NC_999999999.1	+	372	protein_coding	hypothetical protein	Upregulated
2366790	2366963	assembly_02275	2346.75	2424.09	2091.03	1667.99	1755.81	1554.1	2287.29	1659.3	0.463311	0.000113439	0.0019874	NC_999999999.1	+	174	protein_coding	hypothetical protein	Upregulated
2333953	2334570	assembly_02242	648.406	591.787	481.339	366.771	384.523	393.369	573.844	381.555	0.588662	0.000121933	0.00212241	NC_999999999.1	-	618	protein_coding	accessory regulator protein B AgrB	Upregulated
2846847	2847110	assembly_02783	10.9059	10.2676	3.9213	0	0	0	8.36494	0	5.47029	0.000125118	0.0021639	NC_999999999.1	+	264	protein_coding	helix-turn-helix domain-containing protein	Upregulated
51351	52049	assembly_00056	8507.6	8540.78	9278.77	6488.56	6472.99	6955.65	8775.72	6639.07	0.402492	0.000134059	0.00230376	NC_999999999.1	+	699	protein_coding	zinc metallopeptidase	Upregulated
936442	937320	assembly_00906	1686.45	1792.16	1769.49	1242.49	1204.48	1399.08	1749.37	1282.01	0.448137	0.000145792	0.00247388	NC_999999999.1	+	879	protein_coding	GTP cyclohydrolase I FolE2	Upregulated
7695	7853	assembly_00012	12.8888	4.66709	6.86227	0	0	0	8.13939	0	5.42712	0.000150087	0.00251513	NC_999999999.1	+	159	protein_coding	hypothetical protein	Upregulated
2858812	2859126	assembly_02815	8.92302	8.40076	5.88195	0	0	0	7.73524	0	5.35686	0.00015802	0.00262234	NC_999999999.1	+	315	protein_coding	HNH endonuclease	Upregulated
2856646	2856888	assembly_02809	5.94868	8.40076	8.82292	0	0	0	7.72412	0	5.35531	0.000158429	0.00262234	NC_999999999.1	+	243	protein_coding	hypothetical protein	Upregulated
2702101	2702272	assembly_02619	111.042	205.352	148.029	72.118	70.4057	94.9511	154.808	79.1583	0.966797	0.000163893	0.00269624	NC_999999999.1	+	172	protein_coding	RNA	Upregulated
2209498	2209714	assembly_02118	347.998	259.49	296.058	209.142	187.387	123.049	301.182	173.193	0.799655	0.000170759	0.00279217	NC_999999999.1	+	217	protein_coding	RNA	Upregulated
555371	555973	assembly_00522	678.149	602.988	664.66	426.526	482.008	469.911	648.599	459.482	0.497182	0.000172584	0.00280502	NC_999999999.1	-	603	protein_coding	CPBP family intramembrane metalloprotease	Upregulated
2209916	2211721	assembly_02119	3586.06	3151.22	3596.81	2810.54	2192.33	2148.03	3444.7	2383.63	0.531199	0.000180284	0.00291261	NC_999999999.1	+	1806	protein_coding	MULTISPECIES: glutamine--fructose-6-phosphate transaminase (isomerizing)	Upregulated
992118	994574	assembly_00949	14964.9	13520.6	16308.7	11913.9	10456.9	10035.7	14931.4	10802.2	0.467024	0.000205996	0.00328863	NC_999999999.1	-	2457	protein_coding	ATP-dependent Clp protease ATP-binding subunit ClpC	Upregulated
2854196	2854438	assembly_02800	4.95723	8.40076	8.82292	0	0	0	7.39364	0	5.29263	0.000212116	0.00336415	NC_999999999.1	+	243	protein_coding	hypothetical protein	Upregulated
1559077	1559367	assembly_01488	6.94012	9.33418	5.88195	0	0	0	7.38542	0	5.2914	0.000213221	0.00336415	NC_999999999.1	+	291	protein_coding	DUF1413 domain-containing protein	Upregulated
1561227	1561544	assembly_01490	8.92302	4.66709	8.82292	0	0	0	7.47101	0	5.30409	0.000216229	0.00339178	NC_999999999.1	+	318	protein_coding	hypothetical protein	Upregulated
2854452	2854838	assembly_02801	8.92302	8.40076	4.90162	0	0	0	7.40847	0	5.29479	0.000219782	0.00342758	NC_999999999.1	+	387	protein_coding	hypothetical protein	Upregulated
1654665	1655225	assembly_01581	161.606	184.817	177.439	108.177	103.984	116.267	174.62	109.476	0.672965	0.000245396	0.00378331	NC_999999999.1	+	561	protein_coding	(icaR) ica operon transcriptional regulator IcaR	Upregulated
865501	866313	assembly_00827	684.098	734.6	753.87	498.644	510.171	562.924	724.189	523.913	0.466663	0.000277665	0.00425648	NC_999999999.1	-	813	protein_coding	(cpsK) ABC transporter, permease protein	Upregulated
184176	185159	assembly_00160	254.802	285.626	281.353	191.628	179.805	183.12	273.927	184.851	0.567605	0.000289483	0.00441256	NC_999999999.1	-	984	protein_coding	LytR family transcriptional regulator	Upregulated
2851203	2851559	assembly_02793	8.92302	8.40076	3.9213	0	0	0	7.08169	0	5.22991	0.00031634	0.00471538	NC_999999999.1	+	357	protein_coding	hypothetical protein	Upregulated
658246	658482	assembly_00617	202.255	311.762	243.12	119.51	150.56	175.369	252.379	148.48	0.765147	0.000351735	0.0051575	NC_999999999.1	-	237	protein_coding	DUF1450 domain-containing protein	Upregulated
2538619	2539800	assembly_02476	497.706	657.126	589.175	440.95	357.444	380.773	581.336	393.056	0.564814	0.00036444	0.00531492	NC_999999999.1	+	1182	protein_coding	3,4-dihydroxy-2-butanone-4-phosphate synthase	Upregulated
2847686	2847946	assembly_02786	9.91446	8.40076	2.94097	0	0	0	7.0854	0	5.23045	0.000373336	0.00541538	NC_999999999.1	+	261	protein_coding	DUF1108 family protein	Upregulated
2853012	2853233	assembly_02796	6.94012	8.40076	4.90162	0	0	0	6.7475	0	5.16084	0.000377934	0.00545276	NC_999999999.1	+	222	protein_coding	DUF3269 family protein	Upregulated
2847379	2847681	assembly_02785	3.96578	8.40076	7.8426	0	0	0	6.73638	0	5.159	0.000412622	0.00589023	NC_999999999.1	+	303	protein_coding	DUF2482 family protein	Upregulated
935764	936429	assembly_00905	748.542	683.262	704.853	489.372	422.434	572.613	712.219	494.806	0.524311	0.000418065	0.00593653	NC_999999999.1	+	666	protein_coding	bacillithiol biosynthesis deacetylase BshB2	Upregulated
1248353	1249255	assembly_01208	50.5638	48.5377	38.2327	12.3631	15.1643	27.1289	45.7781	18.2188	1.32078	0.000434922	0.00614356	NC_999999999.1	+	903	protein_coding	CHAP domain-containing protein	Upregulated
2421183	2422226	assembly_02325	1192.71	1201.31	1355.79	944.745	938.021	929.164	1249.94	937.31	0.415233	0.000452407	0.00635727	NC_999999999.1	+	1044	protein_coding	sensor histidine kinase	Upregulated
2016758	2018140	assembly_01912	706.901	595.521	730.342	417.254	486.341	514.48	677.588	472.692	0.518978	0.000467482	0.00653506	NC_999999999.1	+	1383	protein_coding	zinc ribbon domain-containing protein	Upregulated
2847956	2848177	assembly_02787	6.94012	7.46734	4.90162	0	0	0	6.43636	0	5.09219	0.000489918	0.00677846	NC_999999999.1	+	222	protein_coding	DUF2483 domain-containing protein	Upregulated
2855394	2855702	assembly_02804	8.92302	4.66709	4.90162	0	0	0	6.16391	0	5.02704	0.000692685	0.00942295	NC_999999999.1	+	309	protein_coding	hypothetical protein	Upregulated
2755303	2756241	assembly_02677	1232.37	1137.84	1399.9	993.167	916.357	777.049	1256.7	895.524	0.48906	0.000709793	0.00957511	NC_999999999.1	+	939	protein_coding	50S ribosomal protein L11 methyltransferase	Upregulated
2362578	2363141	assembly_02270	1977.94	2013.38	2101.82	1525.81	1507.77	1665.52	2031.04	1566.36	0.374597	0.000741749	0.00988167	NC_999999999.1	-	564	protein_coding	thioredoxin family protein	Upregulated
618620	618928	assembly_00583	1447.51	1657.75	1631.26	1172.43	1063.67	1276.03	1578.84	1170.71	0.431212	0.000743506	0.00988167	NC_999999999.1	-	309	protein_coding	metal-sulfur cluster assembly factor	Upregulated
198998	199294	assembly_00169	211.178	258.557	287.235	187.507	128.897	160.836	252.323	159.08	0.664645	0.000747968	0.00989225	NC_999999999.1	+	297	protein_coding	NmrA/HSCARG family protein	Upregulated
671873	672721	assembly_00634	158.631	242.689	205.868	114.358	105.067	146.302	202.396	121.909	0.730078	0.00075693	0.00995892	NC_999999999.1	-	849	protein_coding	DUF72 domain-containing protein	Upregulated
1382287	1383255	assembly_01317	138.802	138.146	160.773	69.0272	73.6552	112.391	145.907	85.0245	0.7752	0.000765275	0.00997446	NC_999999999.1	-	969	protein_coding	MFS transporter	Upregulated
1539767	1540024	assembly_01464	3.96578	9.33418	4.90162	0	0	0	6.0672	0	5.00952	0.000797692	0.0102484	NC_999999999.1	+	258	protein_coding	hypothetical protein	Upregulated
2856888	2857091	assembly_02810	3.96578	9.33418	4.90162	0	0	0	6.0672	0	5.00952	0.000797692	0.0102484	NC_999999999.1	+	204	protein_coding	DUF1381 domain-containing protein	Upregulated
1826199	1826609	assembly_01731	88.2387	145.613	117.639	47.3918	56.3246	82.3555	117.164	62.024	0.915439	0.000821599	0.0105056	NC_999999999.1	+	411	protein_coding	acyl-CoA thioesterase	Upregulated
2120843	2121232	assembly_02019	1087.62	1091.17	970.521	794.328	747.384	830.338	1049.77	790.683	0.408634	0.000895989	0.0114027	NC_999999999.1	-	390	protein_coding	hypothetical protein	Upregulated
2853836	2854192	assembly_02799	7.93157	4.66709	4.90162	0	0	0	5.83343	0	4.94786	0.00090691	0.0114875	NC_999999999.1	+	357	protein_coding	hypothetical protein	Upregulated
921728	923212	assembly_00889	2722.51	2686.38	2541.98	1865.79	2244.32	1897.08	2650.29	2002.4	0.40464	0.000931529	0.01165	NC_999999999.1	-	1485	protein_coding	MFS transporter	Upregulated
1903833	1904609	assembly_01808	1166.93	1102.37	1107.77	824.205	890.361	886.533	1125.69	867.033	0.376587	0.00108923	0.0134189	NC_999999999.1	+	777	protein_coding	iron export ABC transporter permease subunit FetB	Upregulated
1798870	1799076	assembly_01708	533.398	556.317	502.907	335.864	407.27	408.871	530.874	384.002	0.467327	0.00110654	0.0135702	NC_999999999.1	-	207	protein_coding	copper chaperone CopZ	Upregulated
1372905	1373399	assembly_01313	2347.74	2251.4	2509.63	1830.77	1941.03	1727.53	2369.59	1833.11	0.370482	0.00119014	0.014464	NC_999999999.1	+	495	protein_coding	DUF1440 domain-containing protein	Upregulated
935388	935750	assembly_00904	296.442	400.436	391.15	236.959	178.722	280.978	362.676	232.22	0.641757	0.00124101	0.0149475	NC_999999999.1	+	363	protein_coding	DUF1806 family protein	Upregulated
660346	660588	assembly_00620	283.554	560.051	427.422	195.749	200.385	322.64	423.675	239.591	0.82159	0.0012549	0.0150476	NC_999999999.1	+	243	protein_coding	NifU family protein	Upregulated
420438	420671	assembly_00388	259.759	235.221	221.553	93.7533	122.398	198.622	238.845	138.258	0.786062	0.00128405	0.0152615	NC_999999999.1	+	234	protein_coding	hypothetical protein	Upregulated
2585478	2587145	assembly_02513	1692.4	1919.11	1930.26	1297.09	1151.4	1564.76	1847.26	1337.75	0.465203	0.00133117	0.0156153	NC_999999999.1	+	1668	protein_coding	formate--tetrahydrofolate ligase	Upregulated
2331759	2332475	assembly_02239	1160.98	1254.51	991.108	744.875	945.603	739.262	1135.54	809.913	0.488147	0.0014	0.016281	NC_999999999.1	-	717	protein_coding	response regulator transcription factor	Upregulated
2072457	2072957	assembly_01967	327.177	413.504	358.799	196.779	202.552	308.107	366.493	235.812	0.634671	0.00146963	0.0168726	NC_999999999.1	-	501	protein_coding	CHAP domain-containing protein	Upregulated
2754160	2755299	assembly_02676	1197.67	1163.04	1300.89	1029.23	876.28	821.618	1220.53	909.041	0.425193	0.00150868	0.0171748	NC_999999999.1	+	1140	protein_coding	molecular chaperone DnaJ	Upregulated
2422957	2424174	assembly_02327	2471.68	2141.26	2395.91	1730.83	1911.79	1771.13	2336.28	1804.58	0.372569	0.00154262	0.0174141	NC_999999999.1	-	1218	protein_coding	(brkB) serum resistance protein	Upregulated
2333807	2333950	assembly_02241	206.221	217.486	187.242	141.145	141.895	136.613	203.65	139.884	0.542557	0.00155361	0.0174652	NC_999999999.1	-	144	protein_coding	AgrD	Upregulated
933645	934277	assembly_00902	1862.93	1909.77	2038.09	1553.63	1522.93	1507.59	1936.93	1528.05	0.342099	0.00162403	0.0181059	NC_999999999.1	-	633	protein_coding	3-hexulose-6-phosphate synthase	Upregulated
1597725	1597941	assembly_01523	128.888	172.682	157.832	105.086	82.3205	103.671	153.134	97.0259	0.657394	0.00163815	0.0181881	NC_999999999.1	-	217	protein_coding	RNA	Upregulated
1819127	1819345	assembly_01725	3982.64	5339.15	6086.84	3067.07	1873.87	4191.41	5136.21	3044.12	0.754526	0.00183979	0.0200962	NC_999999999.1	-	219	protein_coding	hypothetical protein	Upregulated
382145	382672	assembly_00347	209.195	129.745	187.242	89.6323	64.9899	136.613	175.394	97.0785	0.848868	0.00186643	0.020305	NC_999999999.1	-	528	protein_coding	bifunctional pyr operon transcriptional regulator/uracil phosphoribosyltransferase	Upregulated
1095748	1096062	assembly_01048	61.4697	65.3393	70.5834	24.7262	36.8276	43.6	65.7974	35.0512	0.906092	0.00192346	0.020758	NC_999999999.1	-	315	protein_coding	Kinetoplastid membrane protein 11	Upregulated
1104141	1104449	assembly_01060	189.366	209.086	169.596	118.48	147.31	110.453	189.349	125.414	0.597086	0.00194117	0.0208657	NC_999999999.1	+	309	protein_coding	myeloperoxidase inhibitor SPIN	Upregulated
2410945	2411475	assembly_02314	209.195	152.147	219.593	121.57	135.396	122.08	193.645	126.349	0.615732	0.00202498	0.0215094	NC_999999999.1	+	531	protein_coding	DUF3267 domain-containing protein	Upregulated
1806161	1808650	assembly_01714	202.255	222.154	252.924	146.296	180.888	102.702	225.777	143.296	0.658918	0.00235454	0.0242464	NC_999999999.1	+	2490	protein_coding	MMPL family transporter	Upregulated
2796471	2796689	assembly_02723	70.3927	91.475	83.3276	54.6036	42.2434	46.5067	81.7317	47.7846	0.774513	0.00238927	0.0245105	NC_999999999.1	-	219	protein_coding	hypothetical protein	Upregulated
1438070	1438696	assembly_01368	33.7092	33.6031	49.0162	21.6354	12.998	17.44	38.7761	17.3578	1.15589	0.00240389	0.0245671	NC_999999999.1	-	627	protein_coding	MFS transporter	Upregulated
258974	259450	assembly_00239	556.201	871.812	695.05	412.103	395.355	582.302	707.688	463.253	0.610801	0.00243127	0.0247531	NC_999999999.1	+	477	protein_coding	glutathione peroxidase	Upregulated
1738043	1739485	assembly_01650	190.358	155.881	210.77	110.237	122.398	136.613	185.669	123.083	0.591369	0.0025007	0.0250814	NC_999999999.1	-	1443	protein_coding	DDE-type integrase/transposase/recombinase	Upregulated
1502859	1504634	assembly_01436	2034.45	1722.16	1719.49	1456.78	1456.86	1185.92	1825.36	1366.52	0.417896	0.00255042	0.0253912	NC_999999999.1	+	1776	protein_coding	oleate hydratase	Upregulated
2215073	2215253	assembly_02122	352.955	560.051	523.493	283.321	245.878	387.556	478.833	305.585	0.647046	0.00264869	0.0261764	NC_999999999.1	+	181	protein_coding	RNA	Upregulated
2332494	2333777	assembly_02240	1492.13	1732.42	1297.95	1046.74	1257.55	995.049	1507.5	1099.78	0.455423	0.00289646	0.0284169	NC_999999999.1	-	1284	protein_coding	sensor histidine kinase	Upregulated
501789	503084	assembly_00467	1945.22	1732.42	1876.34	1495.93	1448.19	1470.77	1851.33	1471.63	0.331009	0.00297433	0.0289717	NC_999999999.1	-	1296	protein_coding	hypothetical protein	Upregulated
2796703	2797284	assembly_02724	237.947	293.093	294.097	172.053	163.558	226.72	275.046	187.444	0.551602	0.00297448	0.0289717	NC_999999999.1	-	582	protein_coding	major outer membrane lipoprotein	Upregulated
671033	671860	assembly_00633	216.135	268.824	249.002	160.72	151.643	195.716	244.654	169.36	0.529409	0.00313457	0.0302038	NC_999999999.1	-	828	protein_coding	sulfite exporter TauE/SafE family protein	Upregulated
1872664	1872930	assembly_01775	78.3242	97.0755	93.1308	32.9682	58.4909	62.0089	89.5102	51.156	0.8068	0.00324967	0.0312015	NC_999999999.1	-	267	protein_coding	hypothetical protein	Upregulated
1496207	1497091	assembly_01428	134.837	139.079	166.655	113.328	70.4057	96.8889	146.857	93.5409	0.648545	0.00359155	0.034	NC_999999999.1	+	885	protein_coding	permease	Upregulated
1232487	1233098	assembly_01194	37.675	23.3355	52.9375	12.3631	17.3306	19.3778	37.9826	16.3572	1.21152	0.00363587	0.0342992	NC_999999999.1	-	612	protein_coding	DUF5080 family protein	Upregulated
2857088	2857240	assembly_02811	6.94012	2.80025	3.9213	0	0	0	4.55389	0	4.58943	0.00366505	0.034454	NC_999999999.1	+	153	protein_coding	transcriptional activator RinB	Upregulated
1818306	1818737	assembly_01723	17.846	22.402	21.5671	7.2118	9.74848	4.84444	20.6051	7.26824	1.51473	0.00378233	0.0354331	NC_999999999.1	-	432	protein_coding	CHAP domain-containing protein	Upregulated
821380	822255	assembly_00781	289.502	245.489	297.038	188.537	180.888	222.844	277.343	197.423	0.488459	0.00386085	0.0360214	NC_999999999.1	+	876	protein_coding	Bacitracin resistance protein BacA	Upregulated
990270	991634	assembly_00948	592.885	670.194	636.231	493.493	476.592	501.884	633.103	490.657	0.367718	0.00398541	0.0366984	NC_999999999.1	-	1365	protein_coding	DNA repair protein RadA	Upregulated
67423	67767	assembly_00070	1907.54	2012.45	2059.66	1471.21	1592.25	1692.65	1993.22	1585.37	0.330181	0.00420736	0.0382204	NC_999999999.1	+	345	protein_coding	cell division regulator GpsB	Upregulated
2859969	2860274	assembly_02817	148.717	177.349	173.517	131.873	88.8195	112.391	166.528	111.028	0.583761	0.00438905	0.039341	NC_999999999.1	+	306	protein_coding	replication protein	Upregulated
235998	236195	assembly_00203	65.4354	71.8732	61.7604	42.2405	41.1603	33.9111	66.3564	39.104	0.765882	0.00459732	0.0410714	NC_999999999.1	-	198	protein_coding	hypothetical protein	Upregulated
2358949	2359329	assembly_02265	81.2986	83.0742	91.1702	52.5431	57.4077	50.3822	85.181	53.4443	0.673888	0.00462138	0.0411501	NC_999999999.1	+	381	protein_coding	GntR family transcriptional regulator	Upregulated
2191712	2192620	assembly_02109	408.476	501.246	458.792	310.107	283.789	392.4	456.171	328.765	0.471481	0.00498215	0.0439276	NC_999999999.1	+	909	protein_coding	arginase	Upregulated
152481	152656	assembly_00126	6.94012	13.0679	11.7639	1.03026	3.24949	1.93778	10.5906	2.07251	2.36612	0.00541295	0.0471102	NC_999999999.1	-	176	protein_coding	RNA	Upregulated
1837810	1838802	assembly_01745	1383.07	1623.21	1463.62	4034.48	4282.83	4045.11	1489.97	4120.81	-1.46744	4.69795e-37	1.26751e-33	NC_999999999.1	-	993	protein_coding	D-lactate dehydrogenase	Downregulated
944568	948713	assembly_00910	565.124	650.592	407.815	1539.2	2593.1	1232.43	541.177	1788.24	-1.72393	3.36e-12	1.97071e-10	NC_999999999.1	-	4146	protein_coding	MSCRAMM family adhesin SdrD	Downregulated
2238157	2239017	assembly_02146	15266.3	14692.9	14693.1	24010.1	26539.7	22237	14884.1	24262.3	-0.704923	3.76023e-10	1.87872e-08	NC_999999999.1	+	861	protein_coding	fructose-bisphosphate aldolase	Downregulated
1713216	1715303	assembly_01628	857.601	849.41	623.486	1433.09	2060.18	1410.7	776.833	1634.66	-1.07297	7.60811e-09	3.06369e-07	NC_999999999.1	+	2088	protein_coding	MSCRAMM family adhesin clumping factor ClfB	Downregulated
1293449	1294978	assembly_01250	384.681	396.703	369.582	583.125	714.889	736.355	383.655	678.123	-0.821729	1.29423e-08	4.91808e-07	NC_999999999.1	+	1530	protein_coding	PTS glucose transporter subunit IIB	Downregulated
998209	998769	assembly_00954	4078.81	3655.27	3496.82	5938.4	6169.71	5530.42	3743.63	5879.51	-0.651232	2.00458e-08	7.21115e-07	NC_999999999.1	-	561	protein_coding	pyridoxal 5'-phosphate synthase glutaminase subunit PdxT	Downregulated
2513889	2514503	assembly_02447	724.747	565.651	656.817	1149.77	1098.33	1050.28	649.072	1099.46	-0.760649	2.361e-08	8.27271e-07	NC_999999999.1	-	615	protein_coding	calcium-binding protein	Downregulated
2224492	2225202	assembly_02132	2622.38	2733.98	2712.56	3877.89	3901.56	4060.61	2689.64	3946.69	-0.553244	5.10772e-08	1.7411e-06	NC_999999999.1	-	711	protein_coding	purine-nucleoside phosphorylase	Downregulated
2650226	2652163	assembly_02567	24419.3	14366.2	19517.3	36892.5	36952.2	38704.2	19434.3	37516.3	-0.948932	5.59129e-08	1.83967e-06	NC_999999999.1	+	1938	protein_coding	threonine--tRNA ligase	Downregulated
1454164	1454916	assembly_01382	1224.44	969.821	1046.01	1922.46	1926.95	1620.95	1080.09	1823.45	-0.755534	6.54839e-08	2.12862e-06	NC_999999999.1	+	753	protein_coding	HTH-type transcriptional regulator SarS	Downregulated
998773	999660	assembly_00955	4025.27	4150.91	3454.66	5796.22	6301.85	6007.11	3876.95	6035.06	-0.638391	7.8477e-08	2.49095e-06	NC_999999999.1	-	888	protein_coding	pyridoxal 5'-phosphate synthase lyase subunit PdxS	Downregulated
2104212	2104562	assembly_02005	221.093	210.952	204.888	354.408	383.44	357.52	212.311	365.123	-0.781954	9.04641e-08	2.83805e-06	NC_999999999.1	+	351	protein_coding	HTH-type transcriptional regulator SarV	Downregulated
1455337	1456743	assembly_01383	28487.2	30748.7	26600.1	47086.8	50021.6	39605.3	28612	45571.2	-0.671487	1.95294e-07	5.92026e-06	NC_999999999.1	+	1407	protein_coding	immunoglobulin G-binding protein A	Downregulated
1866689	1869475	assembly_01770	158.631	153.081	151.95	281.26	290.288	247.067	154.554	272.872	-0.819317	5.0734e-07	1.45617e-05	NC_999999999.1	+	2787	protein_coding	fibronectin-binding protein FnbB	Downregulated
2512813	2513808	assembly_02446	1024.16	743.001	924.446	1626.78	1594.42	1323.5	897.204	1514.9	-0.755813	1.15915e-06	3.06865e-05	NC_999999999.1	-	996	protein_coding	DUF4352 domain-containing protein	Downregulated
2652269	2652444	assembly_02568	784.234	451.774	597.998	1048.8	1116.74	1238.24	611.335	1134.59	-0.892717	2.13191e-06	5.42632e-05	NC_999999999.1	+	176	protein_coding	Hypothetic protein	Downregulated
1769321	1770385	assembly_01677	385.673	332.297	386.248	548.096	627.152	570.675	368.072	581.975	-0.661107	2.41843e-06	6.0416e-05	NC_999999999.1	-	1065	protein_coding	quinone-dependent dihydroorotate dehydrogenase	Downregulated
80405	81796	assembly_00082	2923.77	1997.51	2432.19	4579.49	4683.6	3467.65	2451.16	4243.58	-0.791829	3.82274e-06	9.37615e-05	NC_999999999.1	+	1392	protein_coding	multidrug efflux MFS transporter NorB	Downregulated
25596	26528	assembly_00029	25.7776	11.201	15.6852	56.6641	47.6592	59.1022	17.5546	54.4752	-1.64063	5.24667e-06	0.000124171	NC_999999999.1	+	933	protein_coding	DUF1672 domain-containing protein	Downregulated
1476740	1478116	assembly_01408	7181.04	6651.54	6477.98	9560.78	9772.31	8792.67	6770.19	9375.25	-0.469638	1.64222e-05	0.000357315	NC_999999999.1	+	1377	protein_coding	tetracycline efflux MFS transporter Tet(L)	Downregulated
1385416	1386450	assembly_01320	413.433	366.833	365.661	586.216	669.396	526.107	381.976	593.906	-0.636246	1.69449e-05	0.000365739	NC_999999999.1	-	1035	protein_coding	acyl-CoA dehydrogenase	Downregulated
2006192	2007790	assembly_01902	24729.6	16791.3	23253.3	39299.1	41236.1	28897.1	21591.4	36477.4	-0.756548	2.50436e-05	0.000519751	NC_999999999.1	+	1599	protein_coding	L-lactate permease	Downregulated
82194	114077	assembly_00083	1330.52	1111.7	1139.14	1751.44	1717.9	1635.48	1193.79	1701.61	-0.511441	3.48835e-05	0.000707637	NC_999999999.1	+	31884	protein_coding	hyperosmolarity resistance protein Ebh	Downregulated
2649852	2650065	assembly_02566	2754.24	1794.96	2308.66	3414.27	3474.79	4072.24	2285.95	3653.77	-0.676784	4.28302e-05	0.000855969	NC_999999999.1	+	214	protein_coding	Hypothetic protein	Downregulated
970330	973953	assembly_00929	18550	16849.1	17497.8	25115.6	23896.8	22499.5	17632.3	23837.3	-0.435	4.67756e-05	0.000921172	NC_999999999.1	-	3624	protein_coding	hyperosmolarity resistance protein Ebh	Downregulated
524313	524918	assembly_00491	11343.1	9856.89	9962.06	14849.1	15359.3	13264.1	10387.4	14490.8	-0.480298	5.29983e-05	0.0010287	NC_999999999.1	+	606	protein_coding	cytochrome aa3 quinol oxidase subunit III	Downregulated
2207697	2209235	assembly_02117	674.183	491.911	664.66	947.836	968.349	873.938	610.252	930.041	-0.608179	7.36848e-05	0.00137105	NC_999999999.1	-	1539	protein_coding	PTS mannitol transporter subunit IICB	Downregulated
1077162	1078166	assembly_01033	1285.91	1617.61	1233.25	1926.58	2213.99	1969.75	1378.92	2036.77	-0.562427	8.04108e-05	0.00147584	NC_999999999.1	-	1005	protein_coding	autolysin/adhesin Aaa	Downregulated
533915	534334	assembly_00498	52.5466	57.8719	45.0949	94.7836	93.1522	109.484	51.8378	99.1401	-0.935634	8.11292e-05	0.00147896	NC_999999999.1	-	420	protein_coding	MarR family transcriptional regulator	Downregulated
78927	80249	assembly_00081	4401.03	2917.86	3664.45	6438.07	6494.66	4782.44	3661.12	5905.05	-0.689674	9.23316e-05	0.00167188	NC_999999999.1	+	1323	protein_coding	amino acid permease	Downregulated
522335	524323	assembly_00490	36792.6	31515.9	32552.7	47473.2	50829.7	42249.4	33620.4	46850.7	-0.478731	0.000102762	0.00182403	NC_999999999.1	+	1989	protein_coding	cytochrome aa3 quinol oxidase subunit I	Downregulated
2679416	2680843	assembly_02596	906.182	706.597	893.076	1251.76	1119.99	1310.91	835.285	1227.55	-0.555995	0.000106447	0.00187708	NC_999999999.1	-	1428	protein_coding	chloramphenicol/florfenicol efflux MFS transporter FexA	Downregulated
762202	763230	assembly_00728	70.3927	66.2727	79.4063	148.357	135.396	105.609	72.0239	129.787	-0.848662	0.000144982	0.00247388	NC_999999999.1	-	1029	protein_coding	siderophore ABC transporter substrate-binding protein	Downregulated
2678822	2679238	assembly_02595	205.229	157.748	200.967	311.137	257.793	332.329	187.981	300.42	-0.678325	0.000147392	0.00248541	NC_999999999.1	-	417	protein_coding	NAD(P)H-dependent oxidoreductase	Downregulated
2119318	2120652	assembly_02018	1210.56	1297.45	1228.35	1589.69	1671.32	1712.03	1245.45	1657.68	-0.41245	0.000196873	0.00316168	NC_999999999.1	+	1335	protein_coding	NCS2 family permease	Downregulated
422522	423019	assembly_00391	581.979	413.504	484.28	993.167	921.773	587.147	493.254	834.029	-0.757613	0.000224132	0.00347533	NC_999999999.1	-	498	protein_coding	fibrinogen-binding protein	Downregulated
1128921	1130411	assembly_01085	463.005	343.498	366.641	720.149	640.15	491.227	391.048	617.175	-0.658245	0.000298884	0.00453027	NC_999999999.1	-	1491	protein_coding	von Willebrand factor binding protein Vwb	Downregulated
2153538	2154470	assembly_02071	10.9059	11.201	18.6262	41.2103	31.4118	37.7867	13.5777	36.8029	-1.44149	0.000302049	0.00455014	NC_999999999.1	+	933	protein_coding	tagatose-6-phosphate kinase	Downregulated
592155	593144	assembly_00560	1049.94	1022.09	966.6	1444.42	1392.95	1260.52	1012.88	1365.96	-0.431258	0.000303567	0.00455014	NC_999999999.1	+	990	protein_coding	tryptophan--tRNA ligase	Downregulated
1388206	1388946	assembly_01323	82.29	93.3418	88.2292	128.782	155.976	149.209	87.9537	144.656	-0.716899	0.000324021	0.00480334	NC_999999999.1	-	741	protein_coding	ABC transporter ATP-binding protein	Downregulated
412683	413618	assembly_00380	251.827	312.695	252.924	416.224	368.276	422.436	272.482	402.312	-0.561921	0.000334772	0.0049356	NC_999999999.1	-	936	protein_coding	carbamate kinase	Downregulated
1387218	1388192	assembly_01322	149.708	126.011	127.442	231.808	196.053	198.622	134.387	208.828	-0.63655	0.000385632	0.00553423	NC_999999999.1	-	975	protein_coding	ABC transporter substrate-binding protein	Downregulated
1862865	1866008	assembly_01769	49.5723	38.2701	25.4884	92.7231	57.4077	89.1378	37.777	79.7562	-1.08068	0.000475167	0.00660825	NC_999999999.1	+	3144	protein_coding	fibronectin-binding protein FnbA	Downregulated
1040940	1041713	assembly_00999	1170.9	1126.64	1120.51	1520.66	1498.02	1432.99	1139.35	1483.89	-0.381114	0.000504015	0.00693793	NC_999999999.1	-	774	protein_coding	TatD family deoxyribonuclease	Downregulated
1148718	1150106	assembly_01108	2393.35	2507.16	2275.33	3011.44	3342.65	3004.52	2391.95	3119.54	-0.382993	0.000652559	0.00893708	NC_999999999.1	+	1389	protein_coding	L-cystine transporter	Downregulated
1384840	1385199	assembly_01319	196.306	222.154	212.73	326.591	310.868	276.133	210.397	304.531	-0.532424	0.000695021	0.00942295	NC_999999999.1	-	360	protein_coding	DUF2294 domain-containing protein	Downregulated
521235	522335	assembly_00489	19717.9	17027.4	17674.3	23851.5	25492.3	22158.5	18139.9	23834.1	-0.393857	0.000722621	0.00969966	NC_999999999.1	+	1101	protein_coding	cytochrome aa3 quinol oxidase subunit II	Downregulated
575279	576364	assembly_00542	868.507	757.935	801.906	1017.89	1109.16	1102.6	809.449	1076.55	-0.411606	0.000760392	0.00995892	NC_999999999.1	+	1086	protein_coding	AI-2E family transporter	Downregulated
2090176	2091084	assembly_01988	252.819	283.759	225.475	391.497	344.446	359.458	254.018	365.134	-0.523066	0.00077607	0.0100665	NC_999999999.1	+	909	protein_coding	ABC transporter substrate-binding protein	Downregulated
77856	78896	assembly_00080	4579.49	2783.45	3896.79	6581.28	6373.34	4617.72	3753.24	5857.45	-0.642149	0.000925107	0.01165	NC_999999999.1	+	1041	protein_coding	bifunctional threonine ammonia-lyase/L-serine ammonia-lyase TdcB	Downregulated
1852094	1853371	assembly_01760	1423.72	1248.91	1399.9	1875.07	1726.56	1731.4	1357.51	1777.68	-0.38918	0.000932688	0.01165	NC_999999999.1	+	1278	protein_coding	MFS transporter	Downregulated
2455066	2456523	assembly_02382	162.597	134.412	141.167	317.319	369.359	144.364	146.059	277.014	-0.922209	0.000988335	0.0122677	NC_999999999.1	+	1458	protein_coding	ABC transporter permease subunit	Downregulated
430316	432082	assembly_00400	3647.53	3451.78	3445.84	5114.19	4652.19	4136.19	3515.05	4634.19	-0.398721	0.00099124	0.0122677	NC_999999999.1	-	1767	protein_coding	succinate dehydrogenase flavoprotein subunit	Downregulated
524915	525205	assembly_00492	3987.6	3186.69	3418.39	4590.82	4820.08	4575.09	3530.89	4662	-0.400963	0.00117632	0.0143607	NC_999999999.1	+	291	protein_coding	cytochrome aa3 quinol oxidase subunit IV	Downregulated
1672568	1678891	assembly_01603	1936.29	2176.73	1752.82	2583.88	3247.33	2401.88	1955.28	2744.36	-0.488828	0.00121057	0.0146462	NC_999999999.1	+	6324	protein_coding	serine-rich repeat glycoprotein adhesin SasA	Downregulated
1389288	1389800	assembly_01324	385.673	475.11	407.815	549.127	563.246	651.093	422.866	587.822	-0.475165	0.00127419	0.0152113	NC_999999999.1	-	513	protein_coding	DUF4242 domain-containing protein	Downregulated
2602405	2603007	assembly_02527	2197.04	2004.98	2072.41	2942.41	2639.67	2543.33	2091.48	2708.47	-0.372972	0.00132814	0.0156153	NC_999999999.1	-	603	protein_coding	30S ribosomal protein S4	Downregulated
2648893	2649813	assembly_02565	1185.77	1187.31	1114.63	1591.75	1567.34	1384.54	1162.57	1514.54	-0.38131	0.0013282	0.0156153	NC_999999999.1	+	921	protein_coding	primosomal protein DnaI	Downregulated
987161	988615	assembly_00946	1520.88	1362.79	1323.44	1886.4	1866.29	1718.81	1402.37	1823.83	-0.379059	0.00138877	0.0162203	NC_999999999.1	-	1455	protein_coding	glutamate--tRNA ligase	Downregulated
1058814	1060511	assembly_01015	420.373	476.043	497.025	695.423	615.238	590.053	464.48	633.571	-0.447582	0.00140823	0.0163065	NC_999999999.1	-	1698	protein_coding	DNA polymerase III subunit gamma/tau	Downregulated
2024202	2025122	assembly_01918	425.33	422.838	421.54	572.823	600.073	523.2	423.236	565.365	-0.41718	0.00145644	0.0167926	NC_999999999.1	+	921	protein_coding	alpha/beta hydrolase	Downregulated
917904	918890	assembly_00884	2706.65	2513.69	2646.88	3293.73	3471.54	3184.74	2622.41	3316.67	-0.338808	0.00150523	0.0171748	NC_999999999.1	-	987	protein_coding	phosphate acetyltransferase	Downregulated
1905005	1906192	assembly_01809	357.912	392.036	343.114	483.19	532.917	468.942	364.354	495.016	-0.44127	0.00152508	0.0172885	NC_999999999.1	+	1188	protein_coding	MFS transporter	Downregulated
1751930	1753426	assembly_01660	17229.4	15449	15936.2	20635	20509.7	19818.6	16204.8	20321.1	-0.32656	0.00157199	0.0175985	NC_999999999.1	+	1497	protein_coding	malate dehydrogenase (quinone)	Downregulated
1369585	1370619	assembly_01309	18.8375	11.201	12.7442	38.1195	32.4949	31.0044	14.2609	33.873	-1.25108	0.00165807	0.0183339	NC_999999999.1	+	1035	protein_coding	N-acetyl-gamma-glutamyl-phosphate reductase	Downregulated
888343	889143	assembly_00852	289.502	284.693	305.861	396.649	371.525	431.156	293.352	399.777	-0.447413	0.0017521	0.0192946	NC_999999999.1	-	801	protein_coding	alpha/beta hydrolase	Downregulated
1321693	1322451	assembly_01270	235.964	176.416	252.924	334.833	333.615	302.293	221.768	323.58	-0.54567	0.00180859	0.0198356	NC_999999999.1	+	759	protein_coding	response regulator transcription factor	Downregulated
422018	422368	assembly_00390	359.895	222.154	269.589	545.006	508.004	327.484	283.879	460.165	-0.696799	0.00190957	0.0206908	NC_999999999.1	-	351	protein_coding	fibrinogen-binding protein	Downregulated
2069938	2071062	assembly_01965	314.288	278.159	354.877	427.556	423.517	452.471	315.775	434.515	-0.461302	0.00196467	0.0210345	NC_999999999.1	+	1125	protein_coding	hypothetical protein	Downregulated
893108	894769	assembly_00857	1342.42	1202.24	1275.4	1579.38	1708.15	1593.82	1273.35	1627.12	-0.353691	0.00199105	0.0212326	NC_999999999.1	-	1662	protein_coding	arginine--tRNA ligase	Downregulated
1266565	1267269	assembly_01226	21.8118	14.0013	17.6458	39.1497	43.3266	33.9111	17.8196	38.7958	-1.12343	0.00211117	0.0223113	NC_999999999.1	+	705	protein_coding	GntR family transcriptional regulator	Downregulated
2406306	2407733	assembly_02311	2955.5	2744.25	2792.94	3706.86	3748.83	3316.51	2830.9	3590.73	-0.34295	0.00211701	0.0223113	NC_999999999.1	+	1428	protein_coding	Asp-tRNA(Asn)/Glu-tRNA(Gln) amidotransferase subunit GatB	Downregulated
2266764	2267564	assembly_02179	9.91446	9.33418	13.7245	29.8774	24.9128	28.0978	10.9911	27.6293	-1.33248	0.00219804	0.0230751	NC_999999999.1	+	801	protein_coding	hydroxyethylthiazole kinase	Downregulated
38515	39513	assembly_00041	1581.36	1373.06	1600.87	2097.6	2209.66	1762.41	1518.43	2023.22	-0.413963	0.00223116	0.0233321	NC_999999999.1	+	999	protein_coding	: NAD(P)H-dependent glycerol-3-phosphate dehydrogenase	Downregulated
1697853	1698791	assembly_01615	7219.71	6465.79	5453.55	9464.97	7862.69	8424.49	6379.68	8584.05	-0.428192	0.002268	0.0236257	NC_999999999.1	-	939	protein_coding	mannose-6-phosphate isomerase, class I	Downregulated
416729	417445	assembly_00384	30.7348	26.1357	33.331	59.7549	59.5741	49.4133	30.0672	56.2474	-0.903445	0.00231031	0.0238822	NC_999999999.1	+	717	protein_coding	superantigen-like protein SSL12	Downregulated
974090	977641	assembly_00930	13245.7	12676.8	12616.8	16670.6	16082.8	15105.9	12846.4	15953.1	-0.312463	0.00231032	0.0238822	NC_999999999.1	-	3552	protein_coding	DNA-directed RNA polymerase subunit beta	Downregulated
153461	155062	assembly_00127	602.799	532.048	572.51	866.446	745.217	685.004	569.119	765.556	-0.427768	0.0024412	0.0247607	NC_999999999.1	-	1602	protein_coding	ATP-binding cassette domain-containing protein	Downregulated
2473475	2474416	assembly_02398	2196.05	1810.83	1889.09	3034.11	2691.66	2274.95	1965.32	2666.91	-0.440368	0.00245543	0.0248118	NC_999999999.1	+	942	protein_coding	3'-5' exoribonuclease YhaM	Downregulated
917065	917901	assembly_00883	2377.49	2347.55	2330.23	3025.86	3098.93	2743.89	2351.76	2956.23	-0.329893	0.00249916	0.0250814	NC_999999999.1	-	837	protein_coding	lipoate--protein ligase family protein	Downregulated
1947061	1948374	assembly_01846	4107.56	3218.43	3518.38	5112.13	4889.41	4352.25	3614.79	4784.6	-0.404501	0.00252495	0.0252308	NC_999999999.1	-	1314	protein_coding	immunoglobulin-binding protein sbi	Downregulated
1107183	1108436	assembly_01063	283.554	261.357	263.707	364.711	388.856	341.049	269.539	364.872	-0.436455	0.00260431	0.0258325	NC_999999999.1	-	1254	protein_coding	restriction endonuclease subunit S	Downregulated
2078300	2080255	assembly_01973	156.648	146.547	153.911	195.749	215.55	241.253	152.369	217.517	-0.514649	0.00273736	0.026954	NC_999999999.1	+	1956	protein_coding	helix-turn-helix transcriptional regulator	Downregulated
1152018	1153541	assembly_01111	8195.29	6661.8	7325.97	9666.9	10074.5	8865.33	7394.35	9535.58	-0.366898	0.00298547	0.0289741	NC_999999999.1	+	1524	protein_coding	alkyl hydroperoxide reductase subunit F	Downregulated
1371888	1372652	assembly_01312	36.6835	25.2023	24.5081	55.6339	57.4077	49.4133	28.798	54.1516	-0.911757	0.00309657	0.0299446	NC_999999999.1	+	765	protein_coding	acetylglutamate kinase	Downregulated
763349	764110	assembly_00729	12.8888	11.201	7.8426	28.8472	25.996	24.2222	10.6441	26.3551	-1.30729	0.00326542	0.0312415	NC_999999999.1	-	762	protein_coding	ABC transporter ATP-binding protein	Downregulated
1151433	1152002	assembly_01110	4641.95	4246.12	4108.54	5840.52	5827.43	4959.74	4332.2	5542.56	-0.355395	0.00332845	0.031732	NC_999999999.1	+	570	protein_coding	peroxiredoxin	Downregulated
2470542	2473478	assembly_02397	6596.09	5694.78	6069.19	8358.47	8353.37	6959.53	6120.02	7890.46	-0.366545	0.00354862	0.0337119	NC_999999999.1	+	2937	protein_coding	RecF/RecN/SMC N terminal domain	Downregulated
2456510	2457238	assembly_02383	273.639	196.951	207.829	466.706	460.345	216.062	226.14	381.038	-0.752091	0.0038798	0.0360214	NC_999999999.1	+	729	protein_coding	amino acid ABC transporter ATP-binding protein	Downregulated
2565059	2565703	assembly_02496	1069.77	956.754	977.384	1285.76	1232.64	1265.37	1001.3	1261.26	-0.333181	0.00389599	0.0360214	NC_999999999.1	+	645	protein_coding	tRNA (guanosine(46)-N7)-methyltransferase TrmB	Downregulated
889901	890887	assembly_00854	65.4354	70.9398	80.3866	124.661	95.3185	118.204	72.2539	112.728	-0.643069	0.00389853	0.0360214	NC_999999999.1	-	987	protein_coding	iron ABC transporter permease	Downregulated
37188	38498	assembly_00040	1269.05	1308.65	1358.73	1597.93	1824.05	1571.54	1312.14	1664.5	-0.342917	0.00401831	0.0368755	NC_999999999.1	+	1311	protein_coding	ribosome biogenesis GTPase Der	Downregulated
1017725	1018657	assembly_00977	12435.7	11375.6	12089.4	15608.4	16251.8	13501.5	11966.9	15120.6	-0.337441	0.00418003	0.0382204	NC_999999999.1	-	933	protein_coding	cysteine synthase A	Downregulated
1698805	1700757	assembly_01616	14464.2	12282.8	11879.6	17148.6	15470.8	16552.5	12875.5	16390.7	-0.348262	0.00419849	0.0382204	NC_999999999.1	-	1953	protein_coding	PTS mannose transporter subunit IIABC	Downregulated
2698401	2700611	assembly_02616	3371.91	3356.57	3296.83	3895.4	4113.86	4343.53	3341.77	4117.6	-0.301238	0.00423578	0.0383038	NC_999999999.1	+	2211	protein_coding	MULTISPECIES: bifunctional (p)ppGpp synthetase/guanosine-3',5'-bis(diphosphate) 3'-pyrophosphohydrolase	Downregulated
2080281	2081024	assembly_01974	48.5809	50.4046	46.0753	69.0272	82.3205	86.2311	48.3536	79.1929	-0.711861	0.00424493	0.0383038	NC_999999999.1	+	744	protein_coding	transcriptional regulator	Downregulated
442340	444742	assembly_00409	1459.41	1343.19	1241.09	1877.13	1772.06	1567.66	1347.9	1738.95	-0.367374	0.00433103	0.0389504	NC_999999999.1	-	2403	protein_coding	phenylalanine--tRNA ligase subunit beta	Downregulated
1271369	1272043	assembly_01231	1581.36	1588.68	1295.99	1943.06	2225.9	1745.94	1488.67	1971.63	-0.405081	0.00468682	0.0415955	NC_999999999.1	-	675	protein_coding	iron-sulfur cluster repair di-iron protein ScdA	Downregulated
220075	221529	assembly_00187	969.634	893.281	912.682	1140.49	1292.22	1104.53	925.199	1179.08	-0.349594	0.00471311	0.0416917	NC_999999999.1	+	1455	protein_coding	amino acid permease	Downregulated
410955	412511	assembly_00379	414.425	397.636	442.126	595.488	539.416	503.822	418.062	546.242	-0.385734	0.00504022	0.0442949	NC_999999999.1	-	1557	protein_coding	YfcC family protein	Downregulated
2564253	2565044	assembly_02495	1681.49	1797.76	1561.66	2105.84	2047.18	2124.77	1680.3	2092.6	-0.316525	0.00510861	0.0447238	NC_999999999.1	+	792	protein_coding	phosphotransferase family protein	Downregulated
2663230	2664156	assembly_02581	915.105	841.01	875.43	1086.92	1103.74	1090	877.181	1093.56	-0.318187	0.00512218	0.0447238	NC_999999999.1	+	927	protein_coding	hydroxymethylbilane synthase	Downregulated
1215005	1215886	assembly_01176	72.3756	48.5377	70.5834	106.116	114.815	86.2311	63.8322	102.388	-0.681926	0.00554338	0.0480901	NC_999999999.1	+	882	protein_coding	N-acetylneuraminate lyase	Downregulated
2610844	2612046	assembly_02535	2599.57	2504.36	2792.94	3225.73	3140.09	3361.08	2632.29	3242.3	-0.300813	0.00561661	0.0485693	NC_999999999.1	+	1203	protein_coding	acetate kinase	Downregulated
