# Supplementary material for: A temperate Siphoviridae bacteriophage isolate from Siberian tiger enhances the virulence of methicillin-resistant Staphylococcus aureus through distinct mechanisms
Source: Virulence. 2022 Jan 6;13(1):137–48. doi: 10.1080/21505594.2021.2022276 (PMC8741283; doi:10.1080/21505594.2021.2022276)
Supplement: Supplemental Material [file KVIR_A_2022276_SM0619.zip › supplementary/Table S3-R03.xlsx]

## Sheet: Sheet1
SA14+	Lg CFU			Lg CFU			Lg CFU				Original bacterial count
	Original bacterial count	Original bacterial count		Adhesion plus Invasion	Original bacterial count		Invasion	Original bacterial count	Relative invasion (Invasion/Average orignal bacterial count)		Adhension	Relative adhesion (Adhesion/Average orignal bacterial count)
Count 1	7.5	3.16228e+07		7.09	1.23027e+07	0.123027	4.577	37757.2	0.000377572		1.22649e+07	0.122649
Count 2	8.3	1.99526e+08		7.146	1.39959e+07	0.139959	4.832	67920.4	0.000679204		1.3928e+07	0.13928
Count 3	8.4	2.51189e+08		7.38	2.39883e+07	0.239883	4.903	79983.4	0.000799834		2.39083e+07	0.239083
Count 4	7.5	3.16228e+07		7.3	1.99526e+07	0.199526	4.602	39994.5	0.000399945		1.99126e+07	0.199126
Count 5	8.3	1.99526e+08		7.28	1.90546e+07	0.190546	4.778	59979.1	0.000599791		1.89946e+07	0.189946
Average	8	100000000
SA14	Lg CFU			Lg CFU			Lg CFU				Original bacterial count
	Original bacterial count			Adhesion plus Invasion			Invasion		Relative invasion (Invasion/Average orignal bacterial count)		Adhension	Relative adhesion (Adhesion/Average orignal bacterial count)
Count 1	8.2	1.58489e+08		6.93	8.51138e+06	0.0607295	4.72	52480.7	0.000374455		8.4589e+06	0.0603551
Count 2	8.1	1.25893e+08		7.06	1.14815e+07	0.0819219	4.679	47752.9	0.000340722		1.14338e+07	0.0815812
Count 3	8.133	1.35831e+08		7.3	1.99526e+07	0.142364	4.3	19952.6	0.000142364		1.99327e+07	0.142222
Count 4	8	100000000		7.03	1.07152e+07	0.076454	4.67	46773.5	0.000333734		1.06684e+07	0.0761202
Count 5	8.3	1.99526e+08		7.079	1.1995e+07	0.0855855	5	100000	0.00071351		1.1895e+07	0.084872
Average	8.1466	1.40152e+08
SA14+	Lg CFU			Lg CFU
	Original bacterial count			Bacteria in cells		Relative phagocytosis
Count 1	7.523	3.33426e+07		6.62	4.16869e+06	0.125026
Count 2	7.3	1.99526e+07		6.74	5.49541e+06	0.275423
Count 3	7.444	2.77971e+07		6.62	4.16869e+06	0.149968
Count 4	7.505	3.1989e+07		6.68	4.7863e+06	0.149624
Count 5	7.602	3.99945e+07		6.83	6.76083e+06	0.169044
Average	7.4748	2.98401e+07
SA14	Lg CFU			Lg CFU
	Original bacterial count			Bacteria in cells		Relative phagocytosis
Count 1	7.468	2.93765e+07		7.25	1.77828e+07	0.605341
Count 2	7.342	2.19786e+07		7.3	1.99526e+07	0.907821
Count 3	7.459	2.8774e+07		7	10000000	0.347536
Count 4	7.6	3.98107e+07		7.12	1.31826e+07	0.331131
Count 5	7.472	2.96483e+07		7.09	1.23027e+07	0.414954
Average	7.4682	2.939e+07
